# Supplementary material for: Enhanced oxidative stress resistance in Ustilago maydis and its implications on the virulence
Source: Int Microbiol. 2024 Feb 24;27(5):1501–11. doi: 10.1007/s10123-024-00489-8 (PMC11452521; doi:10.1007/s10123-024-00489-8)
Supplement: Supplementary file 2 — Supplementary file2 (XLSX 36.3 KB) [file 10123_2024_489_MOESM2_ESM.xlsx]

## Sheet: Raw
CNV_Type	Coordinate	Size_bp	RD	e-value	Sample
deletion	USMA_521_v2_6:1030951-1031400	450	0	28.4196	U. maydis SG200
deletion	USMA_521_v2_19:535801-536100	300	0	11135.8	U. maydis SG200
deletion	USMA_521_v2_18:78151-78450	300	0.0413587	92901.6	U. maydis SG200
deletion	USMA_521_v2_16:413551-413850	300	0.0491135	64401.1	U. maydis SG200
deletion	USMA_521_v2_5:156001-156300	300	0.0749627	174365	U. maydis SG200
deletion	USMA_521_v2_3:464701-465300	600	0.124076	588.329	U. maydis SG200
deletion	USMA_521_v2_7:957001-957300	300	0.124076	304105	U. maydis SG200
deletion	USMA_521_v2_22:179251-181200	1950	0.161856	0.000230355	U. maydis SG200
deletion	USMA_521_v2_12:84751-86250	1500	0.189733	6.38308	U. maydis SG200
deletion	USMA_521_v2_13:376651-377400	750	0.192318	1508.65	U. maydis SG200
deletion	USMA_521_v2_23:246901-248100	1200	0.192577	6.78325	U. maydis SG200
deletion	USMA_521_v2_20:477001-477450	450	0.208517	90159.9	U. maydis SG200
deletion	USMA_521_v2_17:96901-98100	1200	0.211317	45.4894	U. maydis SG200
deletion	USMA_521_v2_13:384901-385800	900	0.211963	229.127	U. maydis SG200
deletion	USMA_521_v2_16:1-450	450	0.218857	9438.74	U. maydis SG200
deletion	USMA_521_v2_13:1-300	300	0.237813	291317	U. maydis SG200
deletion	USMA_521_v2_5:17401-18150	750	0.240915	1019.01	U. maydis SG200
deletion	USMA_521_v2_13:384151-384600	450	0.248152	30265.9	U. maydis SG200
deletion	USMA_521_v2_5:64801-65100	300	0.255907	171923	U. maydis SG200
deletion	USMA_521_v2_13:388201-391950	3750	0.266764	6.97627e-07	U. maydis SG200
deletion	USMA_521_v2_18:560401-560850	450	0.274002	101913	U. maydis SG200
deletion	USMA_521_v2_3:477301-478650	1350	0.278023	25.7311	U. maydis SG200
deletion	USMA_521_v2_1:1588951-1589700	750	0.283307	4626.29	U. maydis SG200
deletion	USMA_521_v2_3:469651-470100	450	0.286065	85510.8	U. maydis SG200
deletion	USMA_521_v2_23:251851-252450	600	0.288219	24564.3	U. maydis SG200
deletion	USMA_521_v2_5:632401-633300	900	0.290373	736.421	U. maydis SG200
deletion	USMA_521_v2_2:1731001-1732050	1050	0.297635	54.678	U. maydis SG200
deletion	USMA_521_v2_25:8701-9300	600	0.306313	22556	U. maydis SG200
deletion	USMA_521_v2_13:378601-379050	450	0.31019	19567.9	U. maydis SG200
deletion	USMA_521_v2_1:8851-10050	1200	0.32053	15.9433	U. maydis SG200
deletion	USMA_521_v2_14:275101-276000	900	0.326562	910.51	U. maydis SG200
deletion	USMA_521_v2_3:473401-476400	3000	0.327509	0.00203292	U. maydis SG200
deletion	USMA_521_v2_10:143701-144300	600	0.334747	18635.7	U. maydis SG200
deletion	USMA_521_v2_1:1328401-1329300	900	0.338625	594.629	U. maydis SG200
deletion	USMA_521_v2_19:561601-562950	1350	0.344656	18.1592	U. maydis SG200
deletion	USMA_521_v2_12:647251-648000	750	0.359821	1620.71	U. maydis SG200
deletion	USMA_521_v2_4:105601-106500	900	0.374813	1376.34	U. maydis SG200
deletion	USMA_521_v2_9:668851-669450	600	0.377398	9660.68	U. maydis SG200
deletion	USMA_521_v2_18:125401-126600	1200	0.378691	97.3393	U. maydis SG200
deletion	USMA_521_v2_11:294751-295350	600	0.379983	4987.83	U. maydis SG200
deletion	USMA_521_v2_18:344551-345300	750	0.40118	7726.14	U. maydis SG200
deletion	USMA_521_v2_22:227701-228150	450	0.411864	20039.5	U. maydis SG200
deletion	USMA_521_v2_11:288151-288750	600	0.41488	33296.4	U. maydis SG200
deletion	USMA_521_v2_3:452701-454050	1350	0.419331	38.6879	U. maydis SG200
deletion	USMA_521_v2_13:479701-480300	600	0.421342	2893.76	U. maydis SG200
deletion	USMA_521_v2_21:286951-287700	750	0.448742	219.412	U. maydis SG200
deletion	USMA_521_v2_13:277201-277950	750	0.460116	4.87384	U. maydis SG200
deletion	USMA_521_v2_10:54751-55350	600	0.462701	8961.77	U. maydis SG200
deletion	USMA_521_v2_18:166351-166950	600	0.471748	15314	U. maydis SG200
deletion	USMA_521_v2_16:501301-501750	450	0.477349	19880.7	U. maydis SG200
deletion	USMA_521_v2_10:51301-51750	450	0.484242	13048.9	U. maydis SG200
deletion	USMA_521_v2_4:1201-2100	900	0.489412	1146.17	U. maydis SG200
deletion	USMA_521_v2_3:237001-237450	450	0.510091	10708.1	U. maydis SG200
deletion	USMA_521_v2_1:604951-605700	750	0.51595	6921.74	U. maydis SG200
deletion	USMA_521_v2_28:2701-3750	1050	0.517723	1126.94	U. maydis SG200
deletion	USMA_521_v2_5:1167601-1168650	1050	0.525847	67.3941	U. maydis SG200
deletion	USMA_521_v2_4:608251-609450	1200	0.526031	262.456	U. maydis SG200
deletion	USMA_521_v2_2:1409401-1410150	750	0.527324	1876.63	U. maydis SG200
deletion	USMA_521_v2_14:298351-300450	2100	0.533232	0.148493	U. maydis SG200
deletion	USMA_521_v2_8:665251-665850	600	0.533786	1013.78	U. maydis SG200
deletion	USMA_521_v2_1:728401-729300	900	0.534217	670.67	U. maydis SG200
deletion	USMA_521_v2_1:2171251-2173200	1950	0.536073	0.00379334	U. maydis SG200
deletion	USMA_521_v2_3:1325401-1325850	450	0.542833	4342.47	U. maydis SG200
deletion	USMA_521_v2_1:2230051-2230650	600	0.55188	1867.2	U. maydis SG200
deletion	USMA_521_v2_13:336301-337050	750	0.554207	2259.44	U. maydis SG200
deletion	USMA_521_v2_2:1717501-1718100	600	0.559635	779.968	U. maydis SG200
deletion	USMA_521_v2_14:296251-296850	600	0.56739	1048.84	U. maydis SG200
deletion	USMA_521_v2_16:116401-116850	450	0.568682	407.301	U. maydis SG200
deletion	USMA_521_v2_22:374851-376050	1200	0.57256	3.6306	U. maydis SG200
deletion	USMA_521_v2_16:305851-307050	1200	0.578376	59.6771	U. maydis SG200
deletion	USMA_521_v2_2:559501-560100	600	0.580315	1210.52	U. maydis SG200
deletion	USMA_521_v2_3:456301-464100	7800	0.583695	19.4649	U. maydis SG200
deletion	USMA_521_v2_2:1726801-1727850	1050	0.584192	15.7272	U. maydis SG200
deletion	USMA_521_v2_18:402751-403800	1050	0.585669	1039.79	U. maydis SG200
deletion	USMA_521_v2_7:207751-208650	900	0.5885	305.85	U. maydis SG200
deletion	USMA_521_v2_11:159451-160650	1200	0.592593	84.4423	U. maydis SG200
deletion	USMA_521_v2_23:115651-116700	1050	0.593055	6.20417	U. maydis SG200
deletion	USMA_521_v2_21:351451-352050	600	0.594532	1171.12	U. maydis SG200
deletion	USMA_521_v2_2:1354801-1356000	1200	0.595824	0.0089609	U. maydis SG200
deletion	USMA_521_v2_1:1379701-1381350	1650	0.600171	1.95018	U. maydis SG200
deletion	USMA_521_v2_14:381901-383100	1200	0.602286	24.2023	U. maydis SG200
deletion	USMA_521_v2_1:1398751-1399650	900	0.603148	4.73404	U. maydis SG200
deletion	USMA_521_v2_12:184801-185700	900	0.603148	9.69196	U. maydis SG200
deletion	USMA_521_v2_19:421801-423450	1650	0.604401	3.37256	U. maydis SG200
deletion	USMA_521_v2_2:101101-102300	1200	0.604871	38.871	U. maydis SG200
deletion	USMA_521_v2_2:123601-124800	1200	0.613272	80.9872	U. maydis SG200
deletion	USMA_521_v2_16:110401-111300	900	0.619519	10.9532	U. maydis SG200
deletion	USMA_521_v2_8:12001-14400	2400	0.62232	0.000172993	U. maydis SG200
deletion	USMA_521_v2_23:204451-205650	1200	0.62232	0.127258	U. maydis SG200
deletion	USMA_521_v2_12:490651-493200	2550	0.622814	0.00250541	U. maydis SG200
deletion	USMA_521_v2_4:446851-447900	1050	0.627766	4.57792	U. maydis SG200
deletion	USMA_521_v2_15:397801-398550	750	0.632788	342.147	U. maydis SG200
deletion	USMA_521_v2_4:266401-267300	900	0.633305	4.19162	U. maydis SG200
deletion	USMA_521_v2_5:659851-661650	1800	0.639337	0.255783	U. maydis SG200
deletion	USMA_521_v2_2:1076551-1078500	1950	0.643844	0.543084	U. maydis SG200
deletion	USMA_521_v2_2:1398451-1399350	900	0.645368	17.3197	U. maydis SG200
deletion	USMA_521_v2_5:1377751-1379100	1350	0.650825	3.44683	U. maydis SG200
deletion	USMA_521_v2_4:827251-828900	1650	0.65469	0.0172474	U. maydis SG200
deletion	USMA_521_v2_1:2430151-2431350	1200	0.657216	33.7588	U. maydis SG200
deletion	USMA_521_v2_3:158851-161400	2550	0.661435	0.0222573	U. maydis SG200
deletion	USMA_521_v2_17:449401-451800	2400	0.666263	0.0465221	U. maydis SG200
deletion	USMA_521_v2_6:165301-167700	2400	0.672725	0.034631	U. maydis SG200
deletion	USMA_521_v2_8:264151-265350	1200	0.674018	1.63559	U. maydis SG200
deletion	USMA_521_v2_3:1430701-1432350	1650	0.677249	0.042565	U. maydis SG200
deletion	USMA_521_v2_5:301801-303150	1350	0.677249	0.978883	U. maydis SG200
deletion	USMA_521_v2_16:481501-483300	1800	0.677249	0.054547	U. maydis SG200
deletion	USMA_521_v2_2:1753351-1755900	2550	0.68029	3.58367e-05	U. maydis SG200
deletion	USMA_521_v2_11:642001-643050	1050	0.682419	59.3884	U. maydis SG200
deletion	USMA_521_v2_6:204001-206100	2100	0.69719	0.0353306	U. maydis SG200
deletion	USMA_521_v2_16:193351-195300	1950	0.706677	0.03389	U. maydis SG200
deletion	USMA_521_v2_11:147601-150150	2550	0.720432	0.0500046	U. maydis SG200
deletion	USMA_521_v2_4:612751-615300	2550	0.739591	0.0465115	U. maydis SG200
deletion	USMA_521_v2_15:60001-63300	3300	0.741637	0.00039221	U. maydis SG200
deletion	USMA_521_v2_11:603901-608100	4200	0.74538	7.16896e-06	U. maydis SG200
duplication	USMA_521_v2_7:943951-949650	5700	1.9025	0	U. maydis SG200
duplication	USMA_521_v2_14:365101-367650	2550	1.93899	0.00570717	U. maydis SG200
duplication	USMA_521_v2_12:10351-12300	1950	1.95261	0.000167862	U. maydis SG200
duplication	USMA_521_v2_18:552451-554250	1800	2.00073	0.000851526	U. maydis SG200
duplication	USMA_521_v2_20:1-3000	3000	2.00486	0	U. maydis SG200
duplication	USMA_521_v2_6:1013701-1027500	13800	2.12233	8.87183e-06	U. maydis SG200
duplication	USMA_521_v2_16:543151-544350	1200	2.14871	0.0483168	U. maydis SG200
duplication	USMA_521_v2_18:72301-74850	2550	2.35714	0.00841074	U. maydis SG200
duplication	USMA_521_v2_3:179101-182700	3600	2.78008	0.00152531	U. maydis SG200
duplication	USMA_521_v2_3:1607251-1623150	15900	3.54627	0	U. maydis SG200
duplication	USMA_521_v2_10:687601-692400	4800	3.63844	0.00118779	U. maydis SG200
duplication	USMA_521_v2_1:2474851-2476500	1650	4.05409	0.0274567	U. maydis SG200
duplication	USMA_521_v2_16:549451-552750	3300	4.21976	0.00575364	U. maydis SG200
duplication	USMA_521_v2_11:677851-690600	12750	4.3988	6.68911e-05	U. maydis SG200
duplication	USMA_521_v2_20:521701-523950	2250	5.75644	0.0194117	U. maydis SG200
duplication	USMA_521_v2_17:563401-571500	8100	6.28212	1.27026e-07	U. maydis SG200
duplication	USMA_521_v2_23:1-7950	7950	6.71972	4.02942e-07	U. maydis SG200
duplication	USMA_521_v2_24:1-56850	56850	52.0059	0	U. maydis SG200
duplication	USMA_521_v2_4:561001-564150	3150	70.785	3.03567e-09	U. maydis SG200
duplication	USMA_521_v2_4:570001-571800	1800	81.5641	4.24993e-09	U. maydis SG200
deletion	USMA_521_v2_6:1030951-1031400	450	0	27.8176	UmH2O2-R
deletion	USMA_521_v2_3:470551-470850	300	0.00255739	5522.76	UmH2O2-R
deletion	USMA_521_v2_16:413551-413850	300	0.0383609	85903.1	UmH2O2-R
deletion	USMA_521_v2_18:78151-78450	300	0.0460331	103900	UmH2O2-R
deletion	USMA_521_v2_19:536551-537300	750	0.0603545	103.357	UmH2O2-R
deletion	USMA_521_v2_3:464701-465300	600	0.0728857	96.1912	UmH2O2-R
deletion	USMA_521_v2_7:955051-955500	450	0.119345	7537.47	UmH2O2-R
deletion	USMA_521_v2_13:376801-377400	600	0.144493	6765.4	UmH2O2-R
deletion	USMA_521_v2_15:210601-210900	300	0.156001	279864	UmH2O2-R
deletion	USMA_521_v2_13:382801-383400	600	0.15728	6224.84	UmH2O2-R
deletion	USMA_521_v2_22:179251-181200	1950	0.166034	0.000586422	UmH2O2-R
deletion	USMA_521_v2_17:96901-98100	1200	0.166231	7.31589	UmH2O2-R
deletion	USMA_521_v2_18:560551-560850	300	0.173903	450138	UmH2O2-R
deletion	USMA_521_v2_23:246901-248100	1200	0.17646	12.2004	UmH2O2-R
deletion	USMA_521_v2_12:84751-86250	1500	0.177483	3.65925	UmH2O2-R
deletion	USMA_521_v2_14:275251-275850	600	0.182854	2555.97	UmH2O2-R
deletion	USMA_521_v2_16:1-450	450	0.204592	6079.58	UmH2O2-R
deletion	USMA_521_v2_13:384151-384600	450	0.206297	18453.6	UmH2O2-R
deletion	USMA_521_v2_7:949651-950100	450	0.213116	30826.3	UmH2O2-R
deletion	USMA_521_v2_13:384901-385800	900	0.213969	204.617	UmH2O2-R
deletion	USMA_521_v2_3:477301-478650	1350	0.23528	3.50583	UmH2O2-R
deletion	USMA_521_v2_13:388351-391950	3600	0.238051	1.80755e-07	UmH2O2-R
deletion	USMA_521_v2_5:17401-18150	750	0.255739	764.693	UmH2O2-R
deletion	USMA_521_v2_4:879451-880050	600	0.259576	3674.18	UmH2O2-R
deletion	USMA_521_v2_2:1731001-1732050	1050	0.272545	47.5649	UmH2O2-R
deletion	USMA_521_v2_1:1588951-1589700	750	0.274153	3669.48	UmH2O2-R
deletion	USMA_521_v2_3:469651-470100	450	0.284723	86276.6	UmH2O2-R
deletion	USMA_521_v2_5:601-2550	1950	0.298625	0.435198	UmH2O2-R
deletion	USMA_521_v2_5:632401-633300	900	0.313707	1643.34	UmH2O2-R
deletion	USMA_521_v2_17:96001-96450	450	0.340986	51111.3	UmH2O2-R
deletion	USMA_521_v2_3:473101-476400	3300	0.346643	0.00181656	UmH2O2-R
deletion	USMA_521_v2_4:609001-609450	450	0.361445	53403.6	UmH2O2-R
deletion	USMA_521_v2_1:8851-10050	1200	0.363789	71.1722	UmH2O2-R
deletion	USMA_521_v2_2:1069951-1070250	300	0.370822	8755.28	UmH2O2-R
deletion	USMA_521_v2_12:647251-648000	750	0.375426	2739.83	UmH2O2-R
deletion	USMA_521_v2_19:561751-563250	1500	0.38054	6.39216	UmH2O2-R
deletion	USMA_521_v2_4:105601-106500	900	0.382757	1898.23	UmH2O2-R
deletion	USMA_521_v2_18:125401-126600	1200	0.390642	87.4796	UmH2O2-R
deletion	USMA_521_v2_11:288151-288750	600	0.40279	28443.1	UmH2O2-R
deletion	USMA_521_v2_3:159001-159600	600	0.405347	2653.52	UmH2O2-R
deletion	USMA_521_v2_9:668851-669450	600	0.406626	15673.4	UmH2O2-R
deletion	USMA_521_v2_1:728851-729300	450	0.410888	24317.7	UmH2O2-R
deletion	USMA_521_v2_6:120601-121050	450	0.426232	32252.4	UmH2O2-R
deletion	USMA_521_v2_4:1201-1950	750	0.430665	417.018	UmH2O2-R
deletion	USMA_521_v2_13:479701-480300	600	0.446265	1608.45	UmH2O2-R
deletion	USMA_521_v2_15:324451-324900	450	0.453511	8801.92	UmH2O2-R
deletion	USMA_521_v2_28:2701-3750	1050	0.468369	623.587	UmH2O2-R
deletion	USMA_521_v2_3:452701-454050	1350	0.484768	310.934	UmH2O2-R
deletion	USMA_521_v2_2:244801-245250	450	0.496135	3136.4	UmH2O2-R
deletion	USMA_521_v2_22:374851-375900	1050	0.496865	77.0803	UmH2O2-R
deletion	USMA_521_v2_14:298351-300450	2100	0.509287	0.0490657	UmH2O2-R
deletion	USMA_521_v2_17:449551-450600	1050	0.541437	28.7059	UmH2O2-R
deletion	USMA_521_v2_1:2171101-2172900	1800	0.54302	0.0152752	UmH2O2-R
deletion	USMA_521_v2_5:1167601-1168650	1050	0.543629	124.226	UmH2O2-R
deletion	USMA_521_v2_14:507601-508650	1050	0.551667	0.485586	UmH2O2-R
deletion	USMA_521_v2_16:306001-307050	1050	0.558243	115.059	UmH2O2-R
deletion	USMA_521_v2_1:2229901-2230650	750	0.571833	110.379	UmH2O2-R
deletion	USMA_521_v2_14:382051-382950	900	0.572004	93.503	UmH2O2-R
deletion	USMA_521_v2_18:166351-167550	1200	0.573496	46.26	UmH2O2-R
deletion	USMA_521_v2_13:453301-454650	1350	0.579108	49.9416	UmH2O2-R
deletion	USMA_521_v2_2:1726801-1727850	1050	0.605007	3.33725	UmH2O2-R
deletion	USMA_521_v2_2:1076701-1078500	1800	0.609512	0.0987376	UmH2O2-R
deletion	USMA_521_v2_4:827101-828900	1800	0.611644	0.0107738	UmH2O2-R
deletion	USMA_521_v2_16:193501-194550	1050	0.615967	7.56071	UmH2O2-R
deletion	USMA_521_v2_3:456301-464250	7950	0.618986	95.0466	UmH2O2-R
deletion	USMA_521_v2_3:1430701-1432350	1650	0.621214	0.00152005	UmH2O2-R
deletion	USMA_521_v2_12:490951-493050	2100	0.622543	0.00759881	UmH2O2-R
deletion	USMA_521_v2_8:11851-13950	2100	0.728754	0.00938575	UmH2O2-R
deletion	USMA_521_v2_10:396151-397350	1200	0.650857	82.2683	UmH2O2-R
deletion	USMA_521_v2_19:421651-423150	1500	0.652136	0.379522	UmH2O2-R
deletion	USMA_521_v2_5:1377751-1379250	1500	0.658785	0.0439831	UmH2O2-R
deletion	USMA_521_v2_13:274801-276000	1200	0.661726	12.5852	UmH2O2-R
deletion	USMA_521_v2_11:603751-606450	2700	0.689076	1.55731e-06	UmH2O2-R
deletion	USMA_521_v2_11:147751-149850	2100	0.696707	0.0290544	UmH2O2-R
deletion	USMA_521_v2_1:1578901-1581750	2850	0.746883	0.0286322	UmH2O2-R
duplication	USMA_521_v2_17:151-4650	4500	1.80467	0.00433369	UmH2O2-R
duplication	USMA_521_v2_7:944101-949650	5550	1.84879	0	UmH2O2-R
duplication	USMA_521_v2_12:10351-12300	1950	1.90939	0.000901537	UmH2O2-R
duplication	USMA_521_v2_14:365101-367650	2550	1.92497	0.0296663	UmH2O2-R
duplication	USMA_521_v2_20:1-3000	3000	2.0431	3.18745e-10	UmH2O2-R
duplication	USMA_521_v2_18:552451-554250	1800	2.05998	0.00273007	UmH2O2-R
duplication	USMA_521_v2_6:1013851-1027350	13500	2.07342	0	UmH2O2-R
duplication	USMA_521_v2_18:72151-74850	2700	2.23516	0.00370296	UmH2O2-R
duplication	USMA_521_v2_3:177901-182700	4800	2.42185	0.00684816	UmH2O2-R
duplication	USMA_521_v2_9:1-149100	149100	2.99047	0	UmH2O2-R
duplication	USMA_521_v2_10:687601-692400	4800	3.60721	0.00140685	UmH2O2-R
duplication	USMA_521_v2_3:1607251-1623150	15900	3.63575	0	UmH2O2-R
duplication	USMA_521_v2_20:50551-51600	1050	3.74768	0.0209887	UmH2O2-R
duplication	USMA_521_v2_16:549451-552750	3300	4.24202	0.00149125	UmH2O2-R
duplication	USMA_521_v2_11:678001-690600	12600	4.43525	3.81578e-05	UmH2O2-R
duplication	USMA_521_v2_20:521701-523950	2250	6.06034	0.0190151	UmH2O2-R
duplication	USMA_521_v2_17:563551-571500	7950	6.4262	1.0705e-07	UmH2O2-R
duplication	USMA_521_v2_23:1-7950	7950	7.01025	7.68316e-07	UmH2O2-R
duplication	USMA_521_v2_4:561001-564150	3150	38.3646	6.07133e-09	UmH2O2-R
duplication	USMA_521_v2_4:570001-571800	1800	43.7937	7.08322e-10	UmH2O2-R
duplication	USMA_521_v2_24:1-56850	56850	46.2171	0	UmH2O2-R

## Sheet: Filter_1
CNV_Type	Coordinate	Size_bp	RD	e-value	Sample
deletion	USMA_521_v2_1:1328401-1329300	900	0.338625	594.629	U. maydis SG200		Filtering step:
deletion	USMA_521_v2_1:1379701-1381350	1650	0.600171	1.95018	U. maydis SG200		Here, I remove those CNV that were already present in U. maydis SG200
deletion	USMA_521_v2_1:1398751-1399650	900	0.603148	4.73404	U. maydis SG200
deletion	USMA_521_v2_1:2171251-2173200	1950	0.536073	0.00379334	U. maydis SG200
deletion	USMA_521_v2_1:2230051-2230650	600	0.55188	1867.2	U. maydis SG200
deletion	USMA_521_v2_1:2430151-2431350	1200	0.657216	33.7588	U. maydis SG200
duplication	USMA_521_v2_1:2474851-2476500	1650	4.05409	0.0274567	U. maydis SG200
deletion	USMA_521_v2_1:604951-605700	750	0.51595	6921.74	U. maydis SG200
deletion	USMA_521_v2_10:143701-144300	600	0.334747	18635.7	U. maydis SG200
deletion	USMA_521_v2_10:51301-51750	450	0.484242	13048.9	U. maydis SG200
deletion	USMA_521_v2_10:54751-55350	600	0.462701	8961.77	U. maydis SG200
deletion	USMA_521_v2_11:147601-150150	2550	0.720432	0.0500046	U. maydis SG200
deletion	USMA_521_v2_11:159451-160650	1200	0.592593	84.4423	U. maydis SG200
deletion	USMA_521_v2_11:294751-295350	600	0.379983	4987.83	U. maydis SG200
deletion	USMA_521_v2_11:603901-608100	4200	0.74538	7.16896e-06	U. maydis SG200
deletion	USMA_521_v2_11:642001-643050	1050	0.682419	59.3884	U. maydis SG200
deletion	USMA_521_v2_12:184801-185700	900	0.603148	9.69196	U. maydis SG200
deletion	USMA_521_v2_12:490651-493200	2550	0.622814	0.00250541	U. maydis SG200
deletion	USMA_521_v2_13:1-300	300	0.237813	291317	U. maydis SG200
deletion	USMA_521_v2_13:277201-277950	750	0.460116	4.87384	U. maydis SG200
deletion	USMA_521_v2_13:336301-337050	750	0.554207	2259.44	U. maydis SG200
deletion	USMA_521_v2_13:376651-377400	750	0.192318	1508.65	U. maydis SG200
deletion	USMA_521_v2_13:378601-379050	450	0.31019	19567.9	U. maydis SG200
deletion	USMA_521_v2_13:388201-391950	3750	0.266764	6.97627e-07	U. maydis SG200
deletion	USMA_521_v2_14:275101-276000	900	0.326562	910.51	U. maydis SG200
deletion	USMA_521_v2_14:296251-296850	600	0.56739	1048.84	U. maydis SG200
deletion	USMA_521_v2_14:381901-383100	1200	0.602286	24.2023	U. maydis SG200
deletion	USMA_521_v2_15:397801-398550	750	0.632788	342.147	U. maydis SG200
deletion	USMA_521_v2_15:60001-63300	3300	0.741637	0.00039221	U. maydis SG200
deletion	USMA_521_v2_16:110401-111300	900	0.619519	10.9532	U. maydis SG200
deletion	USMA_521_v2_16:116401-116850	450	0.568682	407.301	U. maydis SG200
deletion	USMA_521_v2_16:193351-195300	1950	0.706677	0.03389	U. maydis SG200
deletion	USMA_521_v2_16:305851-307050	1200	0.578376	59.6771	U. maydis SG200
deletion	USMA_521_v2_16:481501-483300	1800	0.677249	0.054547	U. maydis SG200
deletion	USMA_521_v2_16:501301-501750	450	0.477349	19880.7	U. maydis SG200
duplication	USMA_521_v2_16:543151-544350	1200	2.14871	0.0483168	U. maydis SG200
deletion	USMA_521_v2_17:449401-451800	2400	0.666263	0.0465221	U. maydis SG200
duplication	USMA_521_v2_17:563401-571500	8100	6.28212	1.27026e-07	U. maydis SG200
deletion	USMA_521_v2_18:166351-166950	600	0.471748	15314	U. maydis SG200
deletion	USMA_521_v2_18:344551-345300	750	0.40118	7726.14	U. maydis SG200
deletion	USMA_521_v2_18:402751-403800	1050	0.585669	1039.79	U. maydis SG200
deletion	USMA_521_v2_18:560401-560850	450	0.274002	101913	U. maydis SG200
duplication	USMA_521_v2_18:72301-74850	2550	2.35714	0.00841074	U. maydis SG200
deletion	USMA_521_v2_19:421801-423450	1650	0.604401	3.37256	U. maydis SG200
deletion	USMA_521_v2_19:535801-536100	300	0	11135.8	U. maydis SG200
deletion	USMA_521_v2_19:561601-562950	1350	0.344656	18.1592	U. maydis SG200
deletion	USMA_521_v2_2:101101-102300	1200	0.604871	38.871	U. maydis SG200
deletion	USMA_521_v2_2:1076551-1078500	1950	0.643844	0.543084	U. maydis SG200
deletion	USMA_521_v2_2:123601-124800	1200	0.613272	80.9872	U. maydis SG200
deletion	USMA_521_v2_2:1354801-1356000	1200	0.595824	0.0089609	U. maydis SG200
deletion	USMA_521_v2_2:1398451-1399350	900	0.645368	17.3197	U. maydis SG200
deletion	USMA_521_v2_2:1409401-1410150	750	0.527324	1876.63	U. maydis SG200
deletion	USMA_521_v2_2:1717501-1718100	600	0.559635	779.968	U. maydis SG200
deletion	USMA_521_v2_2:1753351-1755900	2550	0.68029	3.58367e-05	U. maydis SG200
deletion	USMA_521_v2_2:559501-560100	600	0.580315	1210.52	U. maydis SG200
deletion	USMA_521_v2_20:477001-477450	450	0.208517	90159.9	U. maydis SG200
deletion	USMA_521_v2_21:286951-287700	750	0.448742	219.412	U. maydis SG200
deletion	USMA_521_v2_21:351451-352050	600	0.594532	1171.12	U. maydis SG200
deletion	USMA_521_v2_22:227701-228150	450	0.411864	20039.5	U. maydis SG200
deletion	USMA_521_v2_22:374851-376050	1200	0.57256	3.6306	U. maydis SG200
deletion	USMA_521_v2_23:115651-116700	1050	0.593055	6.20417	U. maydis SG200
deletion	USMA_521_v2_23:204451-205650	1200	0.62232	0.127258	U. maydis SG200
deletion	USMA_521_v2_23:251851-252450	600	0.288219	24564.3	U. maydis SG200
deletion	USMA_521_v2_25:8701-9300	600	0.306313	22556	U. maydis SG200
deletion	USMA_521_v2_3:1325401-1325850	450	0.542833	4342.47	U. maydis SG200
deletion	USMA_521_v2_3:158851-161400	2550	0.661435	0.0222573	U. maydis SG200
duplication	USMA_521_v2_3:179101-182700	3600	2.78008	0.00152531	U. maydis SG200
deletion	USMA_521_v2_3:237001-237450	450	0.510091	10708.1	U. maydis SG200
deletion	USMA_521_v2_3:456301-464100	7800	0.583695	19.4649	U. maydis SG200
deletion	USMA_521_v2_3:473401-476400	3000	0.327509	0.00203292	U. maydis SG200
deletion	USMA_521_v2_4:1201-2100	900	0.489412	1146.17	U. maydis SG200
deletion	USMA_521_v2_4:266401-267300	900	0.633305	4.19162	U. maydis SG200
deletion	USMA_521_v2_4:446851-447900	1050	0.627766	4.57792	U. maydis SG200
deletion	USMA_521_v2_4:608251-609450	1200	0.526031	262.456	U. maydis SG200
deletion	USMA_521_v2_4:612751-615300	2550	0.739591	0.0465115	U. maydis SG200
deletion	USMA_521_v2_4:827251-828900	1650	0.65469	0.0172474	U. maydis SG200
deletion	USMA_521_v2_5:1377751-1379100	1350	0.650825	3.44683	U. maydis SG200
deletion	USMA_521_v2_5:156001-156300	300	0.0749627	174365	U. maydis SG200
deletion	USMA_521_v2_5:301801-303150	1350	0.677249	0.978883	U. maydis SG200
deletion	USMA_521_v2_5:64801-65100	300	0.255907	171923	U. maydis SG200
deletion	USMA_521_v2_5:659851-661650	1800	0.639337	0.255783	U. maydis SG200
duplication	USMA_521_v2_6:1013701-1027500	13800	2.12233	8.87183e-06	U. maydis SG200
deletion	USMA_521_v2_6:165301-167700	2400	0.672725	0.034631	U. maydis SG200
deletion	USMA_521_v2_6:204001-206100	2100	0.69719	0.0353306	U. maydis SG200
deletion	USMA_521_v2_7:207751-208650	900	0.5885	305.85	U. maydis SG200
duplication	USMA_521_v2_7:943951-949650	5700	1.9025	0	U. maydis SG200
deletion	USMA_521_v2_7:957001-957300	300	0.124076	304105	U. maydis SG200
deletion	USMA_521_v2_8:12001-14400	2400	0.62232	0.000172993	U. maydis SG200
deletion	USMA_521_v2_8:264151-265350	1200	0.674018	1.63559	U. maydis SG200
deletion	USMA_521_v2_8:665251-665850	600	0.533786	1013.78	U. maydis SG200
deletion	USMA_521_v2_1:1578901-1581750	2850	0.746883	0.0286322	UmH2O2-R
deletion	USMA_521_v2_1:2171101-2172900	1800	0.54302	0.0152752	UmH2O2-R
deletion	USMA_521_v2_1:2229901-2230650	750	0.571833	110.379	UmH2O2-R
deletion	USMA_521_v2_10:396151-397350	1200	0.650857	82.2683	UmH2O2-R
deletion	USMA_521_v2_11:147751-149850	2100	0.696707	0.0290544	UmH2O2-R
deletion	USMA_521_v2_11:603751-606450	2700	0.689076	1.55731e-06	UmH2O2-R
deletion	USMA_521_v2_12:490951-493050	2100	0.622543	0.00759881	UmH2O2-R
deletion	USMA_521_v2_13:274801-276000	1200	0.661726	12.5852	UmH2O2-R
deletion	USMA_521_v2_13:376801-377400	600	0.144493	6765.4	UmH2O2-R
deletion	USMA_521_v2_13:382801-383400	600	0.15728	6224.84	UmH2O2-R
deletion	USMA_521_v2_13:388351-391950	3600	0.238051	1.80755e-07	UmH2O2-R
deletion	USMA_521_v2_13:453301-454650	1350	0.579108	49.9416	UmH2O2-R
deletion	USMA_521_v2_14:275251-275850	600	0.182854	2555.97	UmH2O2-R
deletion	USMA_521_v2_14:382051-382950	900	0.572004	93.503	UmH2O2-R
deletion	USMA_521_v2_14:507601-508650	1050	0.551667	0.485586	UmH2O2-R
deletion	USMA_521_v2_15:210601-210900	300	0.156001	279864	UmH2O2-R
deletion	USMA_521_v2_15:324451-324900	450	0.453511	8801.92	UmH2O2-R
deletion	USMA_521_v2_16:193501-194550	1050	0.615967	7.56071	UmH2O2-R
deletion	USMA_521_v2_16:306001-307050	1050	0.558243	115.059	UmH2O2-R
duplication	USMA_521_v2_17:151-4650	4500	1.80467	0.00433369	UmH2O2-R
deletion	USMA_521_v2_17:449551-450600	1050	0.541437	28.7059	UmH2O2-R
duplication	USMA_521_v2_17:563551-571500	7950	6.4262	1.0705e-07	UmH2O2-R
deletion	USMA_521_v2_17:96001-96450	450	0.340986	51111.3	UmH2O2-R
deletion	USMA_521_v2_18:166351-167550	1200	0.573496	46.26	UmH2O2-R
deletion	USMA_521_v2_18:560551-560850	300	0.173903	450138	UmH2O2-R
duplication	USMA_521_v2_18:72151-74850	2700	2.23516	0.00370296	UmH2O2-R
deletion	USMA_521_v2_19:421651-423150	1500	0.652136	0.379522	UmH2O2-R
deletion	USMA_521_v2_19:536551-537300	750	0.0603545	103.357	UmH2O2-R
deletion	USMA_521_v2_19:561751-563250	1500	0.38054	6.39216	UmH2O2-R
deletion	USMA_521_v2_2:1069951-1070250	300	0.370822	8755.28	UmH2O2-R
deletion	USMA_521_v2_2:1076701-1078500	1800	0.609512	0.0987376	UmH2O2-R
deletion	USMA_521_v2_2:244801-245250	450	0.496135	3136.4	UmH2O2-R
duplication	USMA_521_v2_20:50551-51600	1050	3.74768	0.0209887	UmH2O2-R
deletion	USMA_521_v2_22:374851-375900	1050	0.496865	77.0803	UmH2O2-R
deletion	USMA_521_v2_3:159001-159600	600	0.405347	2653.52	UmH2O2-R
duplication	USMA_521_v2_3:177901-182700	4800	2.42185	0.00684816	UmH2O2-R
deletion	USMA_521_v2_3:456301-464250	7950	0.618986	95.0466	UmH2O2-R
deletion	USMA_521_v2_3:470551-470850	300	0.00255739	5522.76	UmH2O2-R
deletion	USMA_521_v2_3:473101-476400	3300	0.346643	0.00181656	UmH2O2-R
deletion	USMA_521_v2_4:1201-1950	750	0.430665	417.018	UmH2O2-R
deletion	USMA_521_v2_4:609001-609450	450	0.361445	53403.6	UmH2O2-R
deletion	USMA_521_v2_4:827101-828900	1800	0.611644	0.0107738	UmH2O2-R
deletion	USMA_521_v2_4:879451-880050	600	0.259576	3674.18	UmH2O2-R
deletion	USMA_521_v2_5:1377751-1379250	1500	0.658785	0.0439831	UmH2O2-R
deletion	USMA_521_v2_5:601-2550	1950	0.298625	0.435198	UmH2O2-R
duplication	USMA_521_v2_6:1013851-1027350	13500	2.07342	0	UmH2O2-R
deletion	USMA_521_v2_6:120601-121050	450	0.426232	32252.4	UmH2O2-R
duplication	USMA_521_v2_7:944101-949650	5550	1.84879	0	UmH2O2-R
deletion	USMA_521_v2_7:949651-950100	450	0.213116	30826.3	UmH2O2-R
deletion	USMA_521_v2_7:955051-955500	450	0.119345	7537.47	UmH2O2-R
deletion	USMA_521_v2_8:11851-13950	2100	0.728754	0.00938575	UmH2O2-R
duplication	USMA_521_v2_9:1-149100	149100	2.99047	0	UmH2O2-R

## Sheet: Filter_2
CNV_Type	Coordinate	Size_bp	RD	e-value	Sample
deletion	USMA_521_v2_1:1328401-1329300	900	0.338625	594.629	U. maydis SG200		Filtering step:
deletion	USMA_521_v2_1:1379701-1381350	1650	0.600171	1.95018	U. maydis SG200		Here, I remove those CNV that were already present in U. maydis SG200, but has a size discrepancy with the CNV identified in UmH2O2-R. In the previous table are colored in red
deletion	USMA_521_v2_1:1398751-1399650	900	0.603148	4.73404	U. maydis SG200
deletion	USMA_521_v2_1:2430151-2431350	1200	0.657216	33.7588	U. maydis SG200
duplication	USMA_521_v2_1:2474851-2476500	1650	4.05409	0.0274567	U. maydis SG200
deletion	USMA_521_v2_1:604951-605700	750	0.51595	6921.74	U. maydis SG200
deletion	USMA_521_v2_10:143701-144300	600	0.334747	18635.7	U. maydis SG200
deletion	USMA_521_v2_10:51301-51750	450	0.484242	13048.9	U. maydis SG200
deletion	USMA_521_v2_10:54751-55350	600	0.462701	8961.77	U. maydis SG200
deletion	USMA_521_v2_11:159451-160650	1200	0.592593	84.4423	U. maydis SG200
deletion	USMA_521_v2_11:294751-295350	600	0.379983	4987.83	U. maydis SG200
deletion	USMA_521_v2_11:642001-643050	1050	0.682419	59.3884	U. maydis SG200
deletion	USMA_521_v2_12:184801-185700	900	0.603148	9.69196	U. maydis SG200
deletion	USMA_521_v2_13:1-300	300	0.237813	291317	U. maydis SG200
deletion	USMA_521_v2_13:277201-277950	750	0.460116	4.87384	U. maydis SG200
deletion	USMA_521_v2_13:336301-337050	750	0.554207	2259.44	U. maydis SG200
deletion	USMA_521_v2_13:376651-377400	750	0.192318	1508.65	U. maydis SG200
deletion	USMA_521_v2_14:296251-296850	600	0.56739	1048.84	U. maydis SG200
deletion	USMA_521_v2_15:397801-398550	750	0.632788	342.147	U. maydis SG200
deletion	USMA_521_v2_15:60001-63300	3300	0.741637	0.00039221	U. maydis SG200
deletion	USMA_521_v2_16:110401-111300	900	0.619519	10.9532	U. maydis SG200
deletion	USMA_521_v2_16:116401-116850	450	0.568682	407.301	U. maydis SG200
deletion	USMA_521_v2_16:481501-483300	1800	0.677249	0.054547	U. maydis SG200
deletion	USMA_521_v2_16:501301-501750	450	0.477349	19880.7	U. maydis SG200
duplication	USMA_521_v2_16:543151-544350	1200	2.14871	0.0483168	U. maydis SG200
deletion	USMA_521_v2_18:344551-345300	750	0.40118	7726.14	U. maydis SG200
deletion	USMA_521_v2_18:402751-403800	1050	0.585669	1039.79	U. maydis SG200
deletion	USMA_521_v2_19:535801-536100	300	0	11135.8	U. maydis SG200
deletion	USMA_521_v2_2:101101-102300	1200	0.604871	38.871	U. maydis SG200
deletion	USMA_521_v2_2:123601-124800	1200	0.613272	80.9872	U. maydis SG200
deletion	USMA_521_v2_2:1354801-1356000	1200	0.595824	0.0089609	U. maydis SG200
deletion	USMA_521_v2_2:1398451-1399350	900	0.645368	17.3197	U. maydis SG200
deletion	USMA_521_v2_2:1409401-1410150	750	0.527324	1876.63	U. maydis SG200
deletion	USMA_521_v2_2:1717501-1718100	600	0.559635	779.968	U. maydis SG200
deletion	USMA_521_v2_2:1753351-1755900	2550	0.68029	3.58367e-05	U. maydis SG200
deletion	USMA_521_v2_2:559501-560100	600	0.580315	1210.52	U. maydis SG200
deletion	USMA_521_v2_20:477001-477450	450	0.208517	90159.9	U. maydis SG200
deletion	USMA_521_v2_21:286951-287700	750	0.448742	219.412	U. maydis SG200
deletion	USMA_521_v2_21:351451-352050	600	0.594532	1171.12	U. maydis SG200
deletion	USMA_521_v2_22:227701-228150	450	0.411864	20039.5	U. maydis SG200
deletion	USMA_521_v2_22:374851-376050	1200	0.57256	3.6306	U. maydis SG200
deletion	USMA_521_v2_23:115651-116700	1050	0.593055	6.20417	U. maydis SG200
deletion	USMA_521_v2_23:204451-205650	1200	0.62232	0.127258	U. maydis SG200
deletion	USMA_521_v2_23:251851-252450	600	0.288219	24564.3	U. maydis SG200
deletion	USMA_521_v2_25:8701-9300	600	0.306313	22556	U. maydis SG200
deletion	USMA_521_v2_3:1325401-1325850	450	0.542833	4342.47	U. maydis SG200
deletion	USMA_521_v2_3:158851-161400	2550	0.661435	0.0222573	U. maydis SG200
deletion	USMA_521_v2_3:237001-237450	450	0.510091	10708.1	U. maydis SG200
deletion	USMA_521_v2_4:266401-267300	900	0.633305	4.19162	U. maydis SG200
deletion	USMA_521_v2_4:446851-447900	1050	0.627766	4.57792	U. maydis SG200
deletion	USMA_521_v2_4:612751-615300	2550	0.739591	0.0465115	U. maydis SG200
deletion	USMA_521_v2_5:156001-156300	300	0.0749627	174365	U. maydis SG200
deletion	USMA_521_v2_5:301801-303150	1350	0.677249	0.978883	U. maydis SG200
deletion	USMA_521_v2_5:64801-65100	300	0.255907	171923	U. maydis SG200
deletion	USMA_521_v2_5:659851-661650	1800	0.639337	0.255783	U. maydis SG200
deletion	USMA_521_v2_6:165301-167700	2400	0.672725	0.034631	U. maydis SG200
deletion	USMA_521_v2_6:204001-206100	2100	0.69719	0.0353306	U. maydis SG200
deletion	USMA_521_v2_7:207751-208650	900	0.5885	305.85	U. maydis SG200
deletion	USMA_521_v2_7:957001-957300	300	0.124076	304105	U. maydis SG200
deletion	USMA_521_v2_8:12001-14400	2400	0.62232	0.000172993	U. maydis SG200
deletion	USMA_521_v2_8:264151-265350	1200	0.674018	1.63559	U. maydis SG200
deletion	USMA_521_v2_8:665251-665850	600	0.533786	1013.78	U. maydis SG200
deletion	USMA_521_v2_10:396151-397350	1200	0.650857	82.2683	UmH2O2-R
deletion	USMA_521_v2_13:274801-276000	1200	0.661726	12.5852	UmH2O2-R
deletion	USMA_521_v2_13:382801-383400	600	0.15728	6224.84	UmH2O2-R
deletion	USMA_521_v2_13:453301-454650	1350	0.579108	49.9416	UmH2O2-R
deletion	USMA_521_v2_14:507601-508650	1050	0.551667	0.485586	UmH2O2-R
deletion	USMA_521_v2_15:210601-210900	300	0.156001	279864	UmH2O2-R
deletion	USMA_521_v2_15:324451-324900	450	0.453511	8801.92	UmH2O2-R
duplication	USMA_521_v2_17:151-4650	4500	1.80467	0.00433369	UmH2O2-R
deletion	USMA_521_v2_17:96001-96450	450	0.340986	51111.3	UmH2O2-R
deletion	USMA_521_v2_19:536551-537300	750	0.0603545	103.357	UmH2O2-R
deletion	USMA_521_v2_2:1069951-1070250	300	0.370822	8755.28	UmH2O2-R
deletion	USMA_521_v2_2:244801-245250	450	0.496135	3136.4	UmH2O2-R
duplication	USMA_521_v2_20:50551-51600	1050	3.74768	0.0209887	UmH2O2-R
deletion	USMA_521_v2_22:374851-375900	1050	0.496865	77.0803	UmH2O2-R
deletion	USMA_521_v2_3:159001-159600	600	0.405347	2653.52	UmH2O2-R
deletion	USMA_521_v2_3:470551-470850	300	0.00255739	5522.76	UmH2O2-R
deletion	USMA_521_v2_4:879451-880050	600	0.259576	3674.18	UmH2O2-R
deletion	USMA_521_v2_5:601-2550	1950	0.298625	0.435198	UmH2O2-R
deletion	USMA_521_v2_6:120601-121050	450	0.426232	32252.4	UmH2O2-R
deletion	USMA_521_v2_7:949651-950100	450	0.213116	30826.3	UmH2O2-R
deletion	USMA_521_v2_7:955051-955500	450	0.119345	7537.47	UmH2O2-R
deletion	USMA_521_v2_8:11851-13950	2100	0.728754	0.00938575	UmH2O2-R
duplication	USMA_521_v2_9:1-149100	149100	2.99047	0	UmH2O2-R
deletion	USMA_521_v2_1:1578901-1581750	2850	0.746883	0.0286322	UmH2O2-R

## Sheet: Filter_3
CNV_Type	Coordinate	Size_bp	RD	e-value	Sample		Filtering step:
duplication	USMA_521_v2_9:1-149100	149100	2.99047	0	UmH2O2-R		Here, I kept just those CNV with e-value minor than 0.05
duplication	USMA_521_v2_17:151-4650	4500	1.80467	0.00433369	UmH2O2-R
deletion	USMA_521_v2_8:11851-13950	2100	0.728754	0.00938575	UmH2O2-R
duplication	USMA_521_v2_20:50551-51600	1050	3.74768	0.0209887	UmH2O2-R
deletion	USMA_521_v2_1:1578901-1581750	2850	0.746883	0.0286322	UmH2O2-R
deletion	USMA_521_v2_2:1753351-1755900	2550	0.68029	3.58367e-05	U. maydis SG200
deletion	USMA_521_v2_8:12001-14400	2400	0.62232	0.000172993	U. maydis SG200
deletion	USMA_521_v2_15:60001-63300	3300	0.741637	0.00039221	U. maydis SG200
deletion	USMA_521_v2_2:1354801-1356000	1200	0.595824	0.0089609	U. maydis SG200
deletion	USMA_521_v2_3:158851-161400	2550	0.661435	0.0222573	U. maydis SG200
duplication	USMA_521_v2_1:2474851-2476500	1650	4.05409	0.0274567	U. maydis SG200
deletion	USMA_521_v2_6:165301-167700	2400	0.672725	0.034631	U. maydis SG200
deletion	USMA_521_v2_6:204001-206100	2100	0.69719	0.0353306	U. maydis SG200
deletion	USMA_521_v2_4:612751-615300	2550	0.739591	0.0465115	U. maydis SG200
duplication	USMA_521_v2_16:543151-544350	1200	2.14871	0.0483168	U. maydis SG200

## Sheet: Supp.Table2
Supplementary Table 2. Copy Number Variants detected by CNVnator after filtering procedure. This table lists those CNVs that are present in UmH2O2-R, absent in U. maydis SG200, have a e-value minor than 0.05 and have a RD greater than 0.5.
CNV_Type	Coordinate	Size_bp	RD	e-value	Sample	Annotation
duplication	Chr20:50551-51600	1050	3.74768	0.0209887	UmH2O2-R	Helicase ATP-binding domain-containing protein - UMAG_04693
duplication	Chr17:151-4650	4500	1.80467	0.00433369	UmH2O2-R	Not annotated gene. Although 127 bp are repeated throughout the genome.
duplication	Chr9:1-149100	149100	2.99047	0	UmH2O2-R	55 genes. See Supplementary Table 3.
