# Supplementary material for: Enhanced oxidative stress resistance in Ustilago maydis and its implications on the virulence
Source: Int Microbiol. 2024 Feb 24;27(5):1501–11. doi: 10.1007/s10123-024-00489-8 (PMC11452521; doi:10.1007/s10123-024-00489-8)
Supplement: Supplementary file 3 — Supplementary file3 (XLSX 12 KB) [file 10123_2024_489_MOESM3_ESM.xlsx]

## Sheet: Sheet 1
Supplementary Table 3. Genes located at the first 150 kb of chromosome 9. The function encoding-proteins was predicted with AlphaFold2 (https://www.uniprot.org/uniprotkb?query=(taxonomy_id:237631))
Chr	Start	End	Gene ID	Protein Names by AlphaFold	AlphaFold Entry
9	333	1019	UMAG_11064	Nuclease-associated modular DNA-binding 1 domain-containing protein	A0A0D1E0P9
9	1263	1886	UMAG_11065	C2H2-type domain-containing protein	A0A0D1DXF0
9	2298	2987	UMAG_11066	Uncharecterized protein	A0A0D1C3I7
9	3495	4106	UMAG_03392	Uncharacterized protein	A0A0D1CNP2
9	5222	5713	UMAG_03393	Uncharacterized protein	A0A0D1DVJ0
9	5960	8836	UMAG_03394	C2H2-type domain-containing protein	A0A0D1E0Q6
9	9601	9909	UMAG_03395	Uncharacterized protein	A0A0D1DXF6
9	10280	12949	UMAG_03396	Zn(2)-C6 fungal-type domain-containing protein	A0A0D1C3J0
9	13883	15544	UMAG_03397	Uncharacterized protein	A0A0D1CNP8
9	17198	18403	UMAG_03398	Beta-lactamase domain-containing protein	A0A0D1DVJ5
9	18661	20910	UMAG_11067	Catalase-peroxidase (CP) (EC 1.11.1.21) (Peroxidase/catalase) katG	Q4P914
9	22405	24039	UMAG_03400	HNM1-choline permease	A0A0D1DXG0
9	25487	27595	UMAG_11068	Amine oxidase (EC 1.4.3.-)	A0A0D1C3J5
9	29107	30555	UMAG_03402	Indole-3-acetaldehyde dehydrogenase	A0A0D1CNQ4
9	31391	35074	UMAG_03403	Zn(2)-C6 fungal-type domain-containing protein	A0A0D1DVJ9
9	36098	37963	UMAG_03404	Aldedh domain-containing protein	A0A0D1E0R5
9	38711	39698	UMAG_12229	Extradiol ring-cleavage dioxygenase class III enzyme subunit B domain-containing protein	A0A0D1DXG5
9	39955	40611	UMAG_03406	Uncharacterized protein	A0A0D1C3J9
9	41321	43299	UMAG_03407	Xaa-Pro dipeptidyl-peptidase C-terminal domain-containing protein	A0A0D1CNR1
9	43548	44996	UMAG_03408	FAD_binding_3 domain-containing protein	A0A0D1DVK4
9	46868	48238	UMAG_03409	Fumarylacetoacetase (EC 3.7.1.2) (Fumarylacetoacetate hydrolase)	A0A0D1E0S0
9	51232	52709	UMAG_11070	Lipase (EC 3.1.1.3)	A0A0D1DXG7
9	53059	54262	UMAG_03411	Endo-1,4-beta-xylanase UM03411	Q4P902
9	57435	57986	UMAG_03412	Coenzyme Q-binding protein COQ10 START domain-containing protein	A0A0D1CNR8
9	58434	59900	UMAG_03413	Probable acetate kinase (EC 2.7.2.1) (Acetokinase)	A0A0D1DVK7
9	60333	63014	UMAG_03414	Putative xylulose-5-phosphate/fructose-6-phosphate phosphoketolase	A0A0D1E0S5
9	63773	65584	UMAG_03415	Uncharacterized protein	A0A0D1DXH2
9	66490	67638	UMAG_03416	Putative carbon source-regulated protein (Arabinase)	A0A0D1C3L0
9	68105	70060	UMAG_03417	Amidase (EC 3.5.1.4)	A0A0D1CNS6
9	73227	77300	UMAG_03418	Uncharacterized protein	A0A0D1DVL3
9	78531	82406	UMAG_03419	Uncharacterized protein	A0A0D1E0T0
9	83183	84454	UMAG_11071	Late embryogenesis abundant protein LEA-2 subgroup domain-containing protein	A0A0D1DXH7
9	84690	87908	UMAG_03421	Nucleolar complex-associated protein 3	A0A0D1C3L5
9	88357	89853	UMAG_03422	J domain-containing protein	A0A0D1CNT2
9	91256	92035	UMAG_11072	Uncharacterized protein	A0A0D1DVL8
9	93182	95641	UMAG_11073	G-protein coupled receptors family 1 profile domain-containing protein	A0A0D1E0T5
9	95924	96718	UMAG_03424	Uncharacterized protein	A0A0D1DXI3
9	97271	99088	UMAG_03425	AB hydrolase-1 domain-containing protein	A0A0D1C3M1
9	99565	103188	UMAG_11074	Structural maintenance of chromosomes protein 5	A0A0D1CNT9
9	104302	105708	UMAG_11075	DUF3752 domain-containing protein	A0A0D1DVM2
9	106025	108424	UMAG_11076	WW domain-containing protein	A0A0D1E0U2
9	108655	110157	UMAG_11077	Monooxygenase	A0A0D1DXI8
9	112872	113587	UMAG_11078	Cupin_2 domain-containing protein	A0A0D1C3M5
9	115769	118843	UMAG_03431	PUM-HD domain-containing protein	A0A0D1CNU3
9	119898	120182	UMAG_11079	Retrotransposon Copia-like N-terminal domain-containing protein	A0A0D1DVM5
9	120428	120769	UMAG_11080	Uncharacterized protein	A0A0D1E0U9
9	121934	122261	UMAG_11081	Uncharacterized protein	A0A0D1DXJ4
9	124542	126080	UMAG_03433	Uncharacterized protein	A0A0D1C3N1
9	126285	129137	UMAG_03434	Replication factor C subunit 1	A0A0D1CNV1
9	129863	132493	UMAG_03435	Rgp1-domain-containing protein	A0A0D1DVM9
9	132886	134571	UMAG_03436	Partial AB-hydrolase lipase domain-containing protein	A0A0D1E0V6
9	136530	138758	UMAG_03437	Uncharacterized protein	A0A0D1DXJ9
9	140478	142766	UMAG_10438	Uncharacterized protein	A0A0D1C3N8
9	143381	144134	UMAG_03439	RNase H type-1 domain-containing protein	A0A0D1CNV8
9	144651	145358	UMAG_03440	Uncharacterized protein	A0A0D1DVN2
